# Supplementary material for: Vestibular Involvement in Systemic Autoimmune and Rheumatologic Diseases: A Systematic Review and GRADE-Based Assessment
Source: J Clin Med. 2026 Apr 9;15(8):2841. doi: 10.3390/jcm15082841 (PMC13116144; doi:10.3390/jcm15082841)
Supplement: Supplementary file 1 [file jcm-15-02841-s001.zip]

Archive with 1 entries (1 files):
- jcm-4179366-supplementary.pdf
